# Supplementary material for: Multiple episodes of ice loss from the Wilkes Subglacial Basin during the Last Interglacial
Source: Nat Commun. 2023 Apr 18;14:2129. doi: 10.1038/s41467-023-37325-y (PMC10113383; doi:10.1038/s41467-023-37325-y)
Supplement: Supplementary file 4 — Supplementary datasets 1-6 [file 41467_2023_37325_MOESM4_ESM.xls]

## Sheet: Supplementary Dataset 1
RC11-120
Depth (m)	Age (ka)
0.65	17
3.79	108.1
4.24	129
4.59	135.2
GC1407
Depth (m)	Age (ka)
0.4	11
2.97	117.9
4.13	134.9
U1361
Depth (m)	Age (ka)
0.4	11.6
1.35	114.5
2.2	132.2

## Sheet: Supplementary Dataset 2
Top depth (mbsf cm)	Age (kyr)	143Nd/144Nd	± 2 S.E.	eNd	± 2 S.D.
0	0	0.51183	9.97945e-06	-15.7574	0.276963
11.1765	3.07353	0.511804	8.0594e-06	-16.2732	0.193556
22.3529	n.d.	0.511822	1.06388e-05	-15.916	0.32
33.5294	n.d.	0.511813	9.43852e-06	-16.0835	0.345891
44.7059	n.d.	0.511856	8.95949e-06	-15.2502	0.276963
55.8824	n.d.	0.511847	8.49937e-06	-15.4286	0.193556
80.4706	n.d.	0.511871	1.00185e-05	-14.964	0.345891
105.204	n.d.	0.511928	7.77953e-06	-13.8439	0.276963
125.612	n.d.	0.51188	9.29898e-06	-14.7897	0.32
146.02	n.d.	0.511929	8.9995e-06	-13.8234	0.276963
166.429	n.d.	0.511881	7.41945e-06	-14.7713	0.193556
186.837	n.d.	0.511892	7.59955e-06	-14.5607	0.276963
216.739	n.d.	0.511877	9.75906e-06	-14.8356	0.32
238.478	n.d.	0.511892	9.55957e-06	-14.5539	0.276963
260.217	n.d.	0.511846	1.01191e-05	-15.4461	0.32
281.957	n.d.	0.511904	1.02995e-05	-14.3198	0.276963
288.478	n.d.	0.51183	8.23939e-06	-15.7583	0.193556
292.826	n.d.	0.511867	1.05996e-05	-15.0357	0.276963
295	n.d.	0.511861	9.61957e-06	-15.1635	0.276963
297.006	117.901	0.511861	8.69935e-06	-15.1527	0.193556
299.012	118.188	0.511897	1.18194e-05	-14.4603	0.276963
301.018	118.475	0.511831	1.10993e-05	-15.7349	0.276963
303.024	118.762	0.511931	7.71943e-06	-13.7902	0.193556
305.03	119.049	0.511889	7.99959e-06	-14.6193	0.276963
307.036	119.336	0.511927	1.01822e-05	-13.8741	0.330703
309.042	119.623	0.511908	7.97941e-06	-14.2407	0.193556
311.048	119.91	0.511897	1.04982e-05	-14.4607	0.345891
313.054	120.197	0.511929	6.86147e-06	-13.8371	0.330703
315.06	120.484	0.511929	7.11947e-06	-13.8214	0.193556
317.066	120.772	0.511877	7.96168e-06	-14.8487	0.330703
319.072	121.059	0.511914	9.45907e-06	-14.1246	0.32
321.078	121.346	0.511894	8.6218e-06	-14.5199	0.330703
323.084	121.633	0.511919	8.73935e-06	-14.0164	0.193556
325.09	121.92	0.511868	8.96206e-06	-15.0205	0.330703
327.096	122.207	0.51186	9.60216e-06	-15.1843	0.330703
329.102	122.494	0.51183	7.83942e-06	-15.768	0.193556
331.108	122.781	0.511855	6.92145e-06	-15.276	0.330703
333.114	123.068	0.511868	8.50191e-06	-15.0244	0.330703
335.12	123.355	0.511824	1.03196e-05	-15.8697	0.276963
337.126	123.642	0.511846	8.89965e-06	-15.4415	0.276963
339.132	123.929	0.511834	6.25971e-06	-15.6863	0.276963
341.138	124.216	0.511858	9.80227e-06	-15.2205	0.330703
343.144	124.503	0.511854	1.09795e-05	-15.301	0.276963
345.15	124.79	0.511819	9.19967e-06	-15.974	0.276963
347.156	125.078	0.511831	8.07963e-06	-15.7497	0.204996
349.162	125.365	0.511836	8.66198e-06	-15.638	0.330703
351.169	125.652	0.511865	8.1019e-06	-15.0859	0.330703
353.175	125.939	0.511805	9.66226e-06	-16.2429	0.330703
355.181	126.226	0.511852	7.73965e-06	-15.3234	0.204996
357.187	126.513	0.511829	9.18219e-06	-15.7864	0.330703
359.193	126.8	0.511848	8.74203e-06	-15.4049	0.330703
361.199	127.087	0.511954	8.1619e-06	-13.3347	0.330703
363.205	127.374	0.511931	8.77923e-06	-13.7891	0.32
365.211	127.661	0.511861	8.31962e-06	-15.1645	0.204996
367.217	127.948	0.511875	6.84165e-06	-14.8791	0.330703
369.223	128.235	0.511901	7.86194e-06	-14.3786	0.330703
371.229	128.522	0.511854	8.7021e-06	-15.3015	0.330703
373.235	128.809	0.511831	9.13958e-06	-15.7369	0.204996
375.241	129.097	0.511846	8.30207e-06	-15.4528	0.330703
377.247	129.384	0.511846	9.5025e-06	-15.4411	0.330703
379.253	129.671	0.511819	9.00254e-06	-15.9798	0.246783
381.259	129.958	0.511836	1.0743e-05	-15.6461	0.246783
383.265	130.245	0.511773	1.1083e-05	-16.8675	0.209427
385.271	130.532	0.51179	8.7796e-06	-16.5464	0.204996
387.277	130.819	0.511787	9.96266e-06	-16.605	0.209427
389.283	131.106	0.511798	1.1223e-05	-16.3816	0.209427
391.289	131.393	0.511809	9.35957e-06	-16.168	0.204996
393.295	131.68	0.511803	8.26215e-06	-16.2821	0.209427
415	134.786	0.511851	9.95908e-06	-15.3564	0.32
435	137.648	0.511881	8.68222e-06	-14.765	0.209427
455	140.51	0.511917	8.97959e-06	-14.0692	0.204996
475	143.372	0.511939	9.1025e-06	-13.6392	0.431387
Notes
2 s.e. = internal precision (2s level) on sample measurement
2 s.d. = external reproducibility estimated from the within-session standard deviation (2s.d.) on JNdi-1 standards
Over the course of the analyses, measurements of rock standard BCR-2 gave 143Nd/144Nd = 0.512640 ± 0.000016 (n=31)
n.d. = not determined

## Sheet: Supplementary Dataset 3
Top depth (mbsf cm)	Age (kyr)	Decay corr. 10Be conc. (atom/g)	10Be-STD (1σ)/g	9Besample (atom/g) _ICP-MS	9Be-STD_ICP-MS	Authigenic 10Be/9Be	STD (1σ)
0	0	1.86598e+09	1.16159e+07	2.60614e+16	5.66068e+14	7.15996	0.161779
11.1765	3.07353	1.81939e+09	1.16425e+07	2.44809e+16	3.63886e+14	7.43189	0.12027
33.5294	n.d.	1.51963e+09	9.41038e+06	2.28684e+16	5.96478e+14	6.64513	0.178143
44.7059	n.d.	1.4082e+09	1.13437e+07	2.33037e+16	9.05726e+14	6.04282	0.239853
55.8824	n.d.	1.06062e+09	7.50015e+06	2.15176e+16	5.5758e+14	4.92907	0.132396
105.204	n.d.	2.31098e+08	2.72647e+06	1.96413e+16	2.19345e+14	1.17659	0.0191138
166.429	n.d.	1.23131e+09	9.0487e+06	2.08249e+16	2.55508e+14	5.91267	0.0845619
216.739	n.d.	1.708e+09	1.30292e+07	2.52961e+16	6.78725e+14	6.75201	0.188344
260.217	n.d.	1.06e+09	7.91859e+06	1.98098e+16	3.47053e+14	5.35087	0.10191
288.478	n.d.	2.16802e+09	1.5574e+07	2.65515e+16	4.88905e+14	8.16535	0.161389
301.018	118.475	2.65758e+09	1.77812e+07	3.03592e+16	7.01822e+14	8.75381	0.21067
311.048	119.91	2.65704e+09	1.77313e+07	2.92723e+16	2.66731e+14	9.07699	0.102519
321.078	121.346	2.2838e+09	1.90313e+07	2.75056e+16	4.62045e+14	8.30306	0.155696
331.108	122.781	1.96219e+09	1.79941e+07	2.69156e+16	6.38844e+14	7.29017	0.185499
341.138	124.216	1.68715e+09	1.27493e+07	2.42218e+16	5.49654e+14	6.96543	0.166597
351.169	125.652	1.63017e+09	1.29066e+07	2.55719e+16	2.95801e+14	6.37486	0.0893593
361.199	127.087	1.52073e+09	1.51022e+07	2.29603e+16	7.38557e+14	6.6233	0.222972
371.229	128.522	2.02457e+09	1.57494e+07	2.89319e+16	1.01326e+15	6.99769	0.251048
381.259	129.958	1.66743e+09	1.73635e+07	2.6031e+16	1.3715e+14	6.40556	0.0747551
391.289	131.393	1.30993e+09	1.25688e+07	2.41617e+16	1.45326e+14	5.42153	0.0613955
415	134.786	5.75745e+08	5.42324e+06	2.314e+16	6.77058e+14	2.48809	0.076479
435	137.648	5.99484e+08	5.74898e+06	1.7777e+16	4.14976e+14	3.37224	0.0851038
475	143.372	2.76266e+08	2.87026e+06	1.38944e+16	5.59972e+14	1.98833	0.0827536
Notes
n.d. = not determined
The precision of the data was estimated from the propagation of the standard deviations of the sample and process blank counting statistics and the sample standard deviation for replicated measurements of the 10Be standards.
10Be concentrations were calculated from the 10Be/9Be ratios normalised to the KN standard with a nominal 10Be/9Be ratio of 8.56 × 10-12 (Nishiizumi et al., 2007), and the reported authigenic 10Be concentrations were decay-corrected using the 10Be half-life of 1.387 ± 0.012 Ma (Chmeleff et al., 2010; Korschinek et al., 2010).

## Sheet: Supplementary Dataset 4
Top depth (mbsf cm)	Age (kyr)	IBRD (wt% 250 µm-2 mm)	Sortable Silt (µm)
0	0	0.11094	25.2784
11.1765	3.07353	0.0480564
22.3529	n.d.	0.0981071
33.5294	n.d.	0.185166
44.7059	n.d.	0.0414486
55.8824	n.d.	0.172256	19.3299
67.0588	n.d.	0.0908128
78.2353	n.d.	0.0344056
89.4118	n.d.	0.0293873
95	n.d.	0.0121455
105.204	n.d.	0	18.3771
115.408	n.d.	0.152837
125.612	n.d.	1.62973
135.816	n.d.	0.0434951
146.02	n.d.	0.474227	21.2767
156.224	n.d.	0.0155949
166.429	n.d.	0.0335252
176.633	n.d.	0.0168995
186.837	n.d.	0.0362244	24.0854
195	n.d.	0.0815162
205.87	n.d.	0.0758017
216.739	n.d.	0.0176658
227.609	n.d.	0
238.478	n.d.	0.190371	22.513
249.348	n.d.	0
260.217	n.d.	0.46322
271.087	n.d.	0.0802998
281.957	n.d.	0.128075
288.478	n.d.	0.336503
292.826	n.d.	0.219815
295	n.d.	0.0198347
297.006	117.901	0.066078
299.012	118.188	0.327518
301.018	118.475	0.0810474
303.024	118.762	0.0199461	28.4474
305.03	119.049	0.588807
307.036	119.336	0.118773
309.042	119.623	0.136191
311.048	119.91	0.111002
313.054	120.197	0.0717635
315.06	120.484	0.067245
317.066	120.772	0.110261
319.072	121.059	0.019819
321.078	121.346	0.126743
323.084	121.633	0.0709076	26.7245
325.09	121.92	0.00697058
327.096	122.207	0.0446429
329.102	122.494	0.0524178	27.7867
331.108	122.781	0.0709471
333.114	123.068	0.149426
335.12	123.355	0.0375164
337.126	123.642	0
339.132	123.929	0.0322186
341.138	124.216	0.00708868
343.144	124.503	0.102124
345.15	124.79	0.156646
347.156	125.078	0.0812805
349.162	125.365	0.0904662
351.169	125.652	0.0570939
353.175	125.939	0.22208
355.181	126.226	0.115572
357.187	126.513	0.137931
359.193	126.8	1.24302	26.7879
361.199	127.087	0.0565491
363.205	127.374	0.211755
365.211	127.661	0.154004
367.217	127.948	0.359834
369.223	128.235	0.678342	24.9295
371.229	128.522	0.26372
373.235	128.809	0.0971768
375.241	129.097	0.0515464
377.247	129.384	0.136848
379.253	129.671	0.151485
381.259	129.958	0.0196335
383.265	130.245	0.040199
385.271	130.532	0.0131891
387.277	130.819	0.0856321
389.283	131.106	0.0185862
391.289	131.393	0.0127113
393.295	131.68	0.105218
395	131.924	0.0425972
397	132.21	0.146199
399	132.497	0.206663
401	132.783	0.0752634
403	133.069	0.0745712
405	133.355	0.0420345
407	133.641	0.116059
409	133.928	0
415	134.786	0.0399401	17.5535
425	136.217	0.0198679
433	137.362	0.0346158
443	138.793	0.0189493
455	140.51	0
465	141.941	0.0284846
475	143.372	0.0318996	20.665
485	144.803	0.0494707
Notes
IBRD was measured by weighing after wet-sieving (see Methods)
Sortable silt mean grain size was measured by coulter counter (see Methods)
n.d. = not determined

## Sheet: Supplementary Dataset 5
Top depth (mbsf cm)	Age (kyr)	C. davisiana Relative abundance(%)
0	0	2.89389
11.1765	3.07353	3.93443
22.3529	n.d.	2.31023
33.5294	n.d.	2.65781
44.7059	n.d.	4.30464
55.8824	n.d.	8.9701
67.0588	n.d.	9.30233
78.2353	n.d.	16.6113
89.4118	n.d.	26.1364
95	n.d.	29.4118
105.204	n.d.	40
146.02	n.d.	33.9744
148.061	n.d.	25.8824
150.102	n.d.	23.0769
152.143	n.d.	8.75576
154.184	n.d.	29.8246
156.224	n.d.	36.8078
158.265	n.d.	35.5
160.306	n.d.	48.4581
162.347	n.d.	42.3423
164.388	n.d.	41.8269
166.429	n.d.	30.1325
168.469	n.d.	38.4615
170.51	n.d.	43.8095
172.551	n.d.	13.2075
174.592	n.d.	17.6245
176.633	n.d.	19.4719
178.673	n.d.	12.7273
180.714	n.d.	24.359
182.755	n.d.	25.4808
184.796	n.d.	37.6238
186.837	n.d.	32.6923
188.878	n.d.	26.2136
195	n.d.	6.35838
197.174	n.d.	5.31401
199.348	n.d.	7.21154
201.522	n.d.	12.8631
203.696	n.d.	18.3168
205.87	n.d.	23.3766
208.043	n.d.	22.449
212.391	n.d.	25.7778
214.565	n.d.	18.2203
216.739	n.d.	11.8812
218.913	n.d.	32
221.087	n.d.	18.5185
223.261	n.d.	12.381
225.435	n.d.	7.28155
227.609	n.d.	1.5625
229.783	n.d.	3.93939
231.957	n.d.	4.34783
234.13	n.d.	15.2632
236.304	n.d.	10.9649
238.478	n.d.	23.1527
240.652	n.d.	37.2449
242.826	n.d.	74.3719
245	n.d.	66.6667
247.174	n.d.	32.6446
249.348	n.d.	13.3333
251.522	n.d.	29.2517
253.696	n.d.	19.7368
255.87	n.d.	25.1572
258.043	n.d.	20.339
260.217	n.d.	12
262.391	n.d.	28.2297
264.565	n.d.	29.3269
266.739	n.d.	29.703
268.913	n.d.	14.8325
271.087	n.d.	20.598
273.261	n.d.	17.551
275.435	n.d.	21.327
277.609	n.d.	24.6964
279.783	n.d.	18.0095
281.957	n.d.	18.612
284.13	n.d.	9.41176
286.304	n.d.	8.85246
288.478	n.d.	8.91089
292.826	n.d.	6.25
295	n.d.	9.12281
297.006	117.901	1.14068
299.012	118.188	3.26087
301.018	118.475	5.30726
303.024	118.762	4.91803
305.03	119.049	3.75427
307.036	119.336	6.98413
309.042	119.623	7.7821
311.048	119.91	4.14013
313.054	120.197	4.71698
315.06	120.484	10.4377
317.066	120.772	4.58716
319.072	121.059	5.64263
321.078	121.346	9.96785
323.084	121.633	3.55987
325.09	121.92	5.18519
327.096	122.207	4.62046
329.102	122.494	1.24611
331.108	122.781	0.943396
333.114	123.068	1.69972
335.12	123.355	3.4965
337.126	123.642	1.95312
339.132	123.929	3.23887
341.138	124.216	0.31348
343.144	124.503	1.92308
345.15	124.79	3.88693
347.156	125.078	2.89389
349.162	125.365	1.27796
351.169	125.652	1.71821
353.175	125.939	0.320513
355.181	126.226	2.72109
357.187	126.513	2.12766
359.193	126.8	0.653595
361.199	127.087	0.323625
363.205	127.374	1.64474
365.211	127.661	1.49813
367.217	127.948	0.980392
369.223	128.235	1.5873
371.229	128.522	2.47678
373.235	128.809	2.22222
375.241	129.097	0.77821
377.247	129.384	2.15385
379.253	129.671	2.01342
381.259	129.958	2.53165
383.265	130.245	0
385.271	130.532	1.05263
387.277	130.819	1.62338
389.283	131.106	0.324675
391.289	131.393	2.47678
393.295	131.68	0.638978
395	131.924	2.64026
397	132.21	1.5873
399	132.497	1.5873
401	132.783	1.16959
403	133.069	0.9772
405	133.355	2.99003
407	133.641	1.89873
409	133.928	0.9772
411	134.214	2.98013
413	134.5	2.80899
415	134.786	14.2857
417	135.072	15.6627
419	135.359	10.7692
421	135.645	20.4819
423	135.931	18.1287
425	136.217	18.75
427	136.503	24.2424
Notes
n.d. = not determined

## Sheet: Supplementary Dataset 6
Top depth (mbsf cm)	Age (kyr)	SiO2 (ms%)
1.11765	0.307353	71.6762
2.23529	0.614706	72.6162
3.35294	0.922059	72.2859
4.47059	1.22941	72.2801
5.58824	1.53676	71.1136
6.70588	1.84412	73.6897
7.82353	2.15147	73.5263
8.94118	2.45882	75.452
10.0588	2.76618	73.708
13.4118	n.d.	75.5032
14.5294	n.d.	72.7085
15.6471	n.d.	74.1574
16.7647	n.d.	73.0138
17.8824	n.d.	76.3104
19	n.d.	74.7504
20.1176	n.d.	73.6124
23.4706	n.d.	72.7517
24.5882	n.d.	73.3602
25.7059	n.d.	72.2034
26.8235	n.d.	74.6091
27.9412	n.d.	75.5313
29.0588	n.d.	72.64
30.1765	n.d.	73.1182
31.2941	n.d.	73.3111
32.4118	n.d.	75.8917
33.5294	n.d.	74.6405
34.6471	n.d.	72.1256
35.7647	n.d.	70.7815
36.8824	n.d.	74.2244
38	n.d.	75.2316
39.1176	n.d.	75.1187
40.2353	n.d.	72.4354
41.3529	n.d.	73.0368
42.4706	n.d.	72.8855
43.5882	n.d.	71.0598
44.7059	n.d.	70.5335
45.8235	n.d.	66.8964
46.9412	n.d.	66.2362
48.0588	n.d.	65.9121
49.1765	n.d.	65.9407
50.2941	n.d.	65.3221
51.4118	n.d.	66.9687
52.5294	n.d.	65.3266
53.6471	n.d.	66.746
54.7647	n.d.	64.9425
55.8824	n.d.	66.0713
57	n.d.	66.0827
58.1176	n.d.	65.6536
59.2353	n.d.	64.7013
60.3529	n.d.	64.4524
61.4706	n.d.	65.312
62.5882	n.d.	66.372
63.7059	n.d.	65.9211
64.8235	n.d.	65.8671
65.9412	n.d.	65.7914
67.0588	n.d.	65.4399
68.1765	n.d.	65.2453
69.2941	n.d.	64.3527
70.4118	n.d.	63.8868
71.5294	n.d.	63.9034
72.6471	n.d.	63.1773
73.7647	n.d.	65.0891
74.8824	n.d.	64.2575
76	n.d.	64.6024
77.1176	n.d.	63.9987
78.2353	n.d.	65.1821
79.3529	n.d.	64.5438
80.4706	n.d.	61.7568
81.5882	n.d.	61.2641
82.7059	n.d.	62.7471
83.8235	n.d.	62.2996
84.9412	n.d.	62.501
86.0588	n.d.	63.3384
87.1765	n.d.	63.8236
88.2941	n.d.	62.0664
89.4118	n.d.	61.8019
90.5294	n.d.	61.6913
91.6471	n.d.	62.3975
92.7647	n.d.	62.7463
93.8824	n.d.	62.5025
95	n.d.	62.1842
96.0204	n.d.	60.7624
97.0408	n.d.	61.2929
98.0612	n.d.	61.7811
99.0816	n.d.	61.9455
100.102	n.d.	62.4532
101.122	n.d.	61.9862
102.143	n.d.	61.4563
103.163	n.d.	61.5678
104.184	n.d.	62.7975
105.204	n.d.	61.1557
106.224	n.d.	60.1325
107.245	n.d.	61.7939
108.265	n.d.	62.3832
109.286	n.d.	61.1799
110.306	n.d.	61.5591
111.327	n.d.	61.0711
112.347	n.d.	59.9289
113.367	n.d.	59.4248
114.388	n.d.	61.207
115.408	n.d.	61.8631
116.429	n.d.	61.6161
117.449	n.d.	61.3024
118.469	n.d.	61.1641
119.49	n.d.	61.1027
120.51	n.d.	61.5861
121.531	n.d.	60.8168
122.551	n.d.	61.4556
123.571	n.d.	59.7344
124.592	n.d.	59.699
125.612	n.d.	60.2643
126.633	n.d.	59.5
127.653	n.d.	61.8017
128.673	n.d.	60.3703
129.694	n.d.	61.0949
130.714	n.d.	61.9566
131.735	n.d.	62.1479
132.755	n.d.	62.7209
133.776	n.d.	61.9092
134.796	n.d.	62.8067
135.816	n.d.	59.0375
136.837	n.d.	60.8012
137.857	n.d.	61.9983
138.878	n.d.	61.2098
139.898	n.d.	61.5711
140.918	n.d.	60.665
141.939	n.d.	62.3
142.959	n.d.	62.3401
143.98	n.d.	62.3962
145	n.d.	61.5611
146.02	n.d.	61.5631
147.041	n.d.	61.4091
148.061	n.d.	61.7822
149.082	n.d.	61.4976
150.102	n.d.	59.8323
151.122	n.d.	64.4894
152.143	n.d.	63.3848
153.163	n.d.	64.0951
154.184	n.d.	63.2023
155.204	n.d.	63.6996
156.224	n.d.	64.236
157.245	n.d.	63.0922
158.265	n.d.	60.995
159.286	n.d.	62.5148
160.306	n.d.	61.834
161.327	n.d.	60.1636
162.347	n.d.	62.582
163.367	n.d.	60.5603
164.388	n.d.	62.8016
165.408	n.d.	63.1414
166.429	n.d.	62.6518
167.449	n.d.	61.1598
168.469	n.d.	61.1502
169.49	n.d.	62.2558
170.51	n.d.	62.8397
171.531	n.d.	60.8867
172.551	n.d.	64.8047
173.571	n.d.	63.3008
174.592	n.d.	63.5883
175.612	n.d.	64.3136
176.633	n.d.	63.1117
177.653	n.d.	63.8421
178.673	n.d.	65.2329
179.694	n.d.	62.5166
180.714	n.d.	63.0727
181.735	n.d.	62.5809
182.755	n.d.	61.5539
183.776	n.d.	61.7647
184.796	n.d.	61.7526
185.816	n.d.	61.8744
186.837	n.d.	61.131
187.857	n.d.	59.7595
188.878	n.d.	61.8403
189.898	n.d.	61.8615
190.918	n.d.	61.5942
200.435	n.d.	60.0363
201.522	n.d.	63.8626
202.609	n.d.	60.5505
204.783	n.d.	62.6735
220	n.d.	61.611
221.087	n.d.	61.0579
236.304	n.d.	60.5046
237.391	n.d.	64.7501
240.652	n.d.	62.2225
242.826	n.d.	61.0314
243.913	n.d.	60.4745
245	n.d.	62.1554
251.522	n.d.	62.5603
252.609	n.d.	63.9618
253.696	n.d.	62.1737
254.783	n.d.	63.208
255.87	n.d.	64.0032
256.957	n.d.	65.4619
260.217	n.d.	62.1928
261.304	n.d.	63.0345
262.391	n.d.	63.7777
263.478	n.d.	63.717
264.565	n.d.	63.6936
266.739	n.d.	62.5398
272.174	n.d.	64.3307
273.261	n.d.	62.2073
274.348	n.d.	62.3946
275.435	n.d.	67.3975
283.043	n.d.	64.7442
285.217	n.d.	62.6632
286.304	n.d.	68.0157
287.391	n.d.	61.466
288.478	n.d.	64.8004
289.565	n.d.	70.8827
290.652	n.d.	66.3093
291.739	n.d.	70.2099
292.826	n.d.	70.3392
295	n.d.	70.258
296.003	n.d.	70.6493
297.006	117.901	69.5958
298.009	118.044	70.0678
299.012	118.188	71.6722
300.015	118.331	71.6778
301.018	118.475	69.0965
302.021	118.619	71.1823
303.024	118.762	70.9282
304.027	118.906	70.1667
305.03	119.049	72.0928
306.033	119.193	70.0897
307.036	119.336	69.7936
308.039	119.48	71.5154
309.042	119.623	69.9617
310.045	119.767	69.5716
311.048	119.91	69.6867
312.051	120.054	68.0569
313.054	120.197	69.0357
314.057	120.341	68.3583
315.06	120.484	68.6695
316.063	120.628	68.5444
317.066	120.772	68.749
318.069	120.915	67.7687
319.072	121.059	67.8654
320.075	121.202	67.7942
321.078	121.346	68.03
322.081	121.489	68.4021
323.084	121.633	68.5665
324.087	121.776	67.8863
325.09	121.92	68.9265
326.093	122.063	68.5478
327.096	122.207	69.4047
328.099	122.35	70.4156
329.102	122.494	70.4705
330.105	122.637	70.6626
331.108	122.781	69.8988
332.111	122.925	69.2377
333.114	123.068	69.8112
334.117	123.212	69.9772
335.12	123.355	69.5816
336.123	123.499	71.5655
337.126	123.642	72.9881
338.129	123.786	73.6442
339.132	123.929	72.9053
340.135	124.073	72.2277
341.138	124.216	71.9669
342.141	124.36	72.8119
343.144	124.503	70.5353
344.147	124.647	71.4563
345.15	124.79	71.2063
346.153	124.934	71.8485
347.156	125.078	71.7617
348.159	125.221	71.2984
349.162	125.365	70.833
350.165	125.508	70.5831
351.169	125.652	71.1341
352.172	125.795	70.7575
353.175	125.939	70.6805
354.178	126.082	70.9391
355.181	126.226	70.4778
356.184	126.369	70.7483
357.187	126.513	71.4365
358.19	126.656	71.3704
359.193	126.8	71.5398
360.196	126.944	72.0295
361.199	127.087	71.6979
362.202	127.231	72.0734
363.205	127.374	70.9581
364.208	127.518	71.4131
365.211	127.661	71.9794
366.214	127.805	71.2466
367.217	127.948	70.1453
368.22	128.092	69.4253
369.223	128.235	70.5665
370.226	128.379	67.9028
371.229	128.522	68.9976
372.232	128.666	69.7143
373.235	128.809	70.5683
374.238	128.953	66.8437
375.241	129.097	68.7431
376.244	129.24	69.6103
377.247	129.384	68.3658
378.25	129.527	66.3195
379.253	129.671	68.6692
380.256	129.814	68.4941
381.259	129.958	68.2061
382.262	130.101	68.4306
383.265	130.245	69.4762
384.268	130.388	69.0889
385.271	130.532	67.1331
386.274	130.675	70.1051
387.277	130.819	67.8144
388.28	130.962	66.4957
389.283	131.106	67.5533
390.286	131.25	66.4865
391.289	131.393	66.7256
392.292	131.537	68.5115
393.295	131.68	68.8102
394.298	131.824	64.268
395.301	131.967	63.4078
396	132.067	62.8585
397	132.21	62.5965
398	132.353	62.861
399	132.497	63.8839
400	132.64	61.9645
401	132.783	62.8195
402	132.926	62.0689
403	133.069	63.0226
404	133.212	61.6435
405	133.355	63.0789
406	133.498	61.9631
407	133.641	62.8364
408	133.784	63.5123
409	133.928	61.666
410	134.071	61.6479
411	134.214	60.7814
412	134.357	62.2173
413	134.5	61.3547
414	134.643	61.034
415	134.786	60.6977
416	134.929	60.6506
417	135.072	60.0447
418	135.216	59.6289
419	135.359	61.2317
420	135.502	63.7822
421	135.645	62.2008
422	135.788	62.6541
423	135.931	63.4695
424	136.074	62.7506
425	136.217	63.8676
426	136.36	64.1004
427	136.503	63.3979
428	136.647	63.5758
429	136.79	63.7476
430	136.933	63.1294
431	137.076	61.5635
432	137.219	62.9855
433	137.362	62.9508
434	137.505	63.7539
435	137.648	62.4014
436	137.791	62.962
437	137.934	63.1789
438	138.078	63.9216
439	138.221	61.9451
440	138.364	61.4469
441	138.507	61.5202
442	138.65	63.9234
443	138.793	64.7595
444	138.936	62.438
445	139.079	63.2146
446	139.222	63.3776
447	139.366	63.0816
448	139.509	62.7194
449	139.652	63.3695
450	139.795	64.3465
451	139.938	65.0679
452	140.081	63.6549
453	140.224	64.7974
454	140.367	63.7183
455	140.51	64.3491
456	140.653	66.0435
457	140.797	63.5326
458	140.94	62.6544
459	141.083	62.5814
460	141.226	65.1736
461	141.369	61.8946
462	141.512	62.2245
463	141.655	60.764
464	141.798	63.9836
465	141.941	64.3386
466	142.084	63.8475
467	142.228	64.4911
468	142.371	63.9302
469	142.514	67.5503
470	142.657	66.0965
471	142.8	64.3909
472	142.943	66.1782
473	143.086	65.7391
474	143.229	65.8311
475	143.372	63.6783
476	143.516	65.5801
477	143.659	64.6666
478	143.802	62.8605
479	143.945	63.9002
480	144.088	64.7068
481	144.231	65.9232
482	144.374	64.0267
483	144.517	65.5846
484	144.66	64.8783
485	144.803	64.8985
486	144.947	63.5499
487	145.09	63.4304
488	145.233	62.8851
489	145.376	62.3034
490	145.519	62.779
491	145.662	62.3873
492	145.805	63.592
493	145.948	64.1459
494	146.091	67.197
Notes
n.d. = not determined
